# Supplementary material for: Geographical, Temporal and Host-Species Distribution of Potentially Human-Pathogenic Group B Streptococcus in Aquaculture Species in Southeast Asia
Source: Pathogens. 2023 Mar 28;12(4):525. doi: 10.3390/pathogens12040525 (PMC10146238; doi:10.3390/pathogens12040525)
Supplement: Supplementary file 1 [file pathogens-12-00525-s001.zip]

Archive with 1 entries (1 files):
- pathogens-2247859-supplementary.xlsx
