# Supplementary material for: Geographical, Temporal and Host-Species Distribution of Potentially Human-Pathogenic Group B Streptococcus in Aquaculture Species in Southeast Asia
Source: Pathogens. 2023 Mar 28;12(4):525. doi: 10.3390/pathogens12040525 (PMC10146238; doi:10.3390/pathogens12040525)
Supplement: Supplementary file 1 [file pathogens-12-00525-s001.zip › pathogens-2247859-supplementary.xlsx]

## Sheet: GBS_metadata
Table S1. Origin, typing characteristics and accession numbers of aquatic Group B Streptococcus isolates from Thailand and Vietnam.
Name	Fasta	Sample accession	Country	Province	Host species	Clinical signs	Year	GBS-SBG	CPS_type_Metcalf	CC	MLST	tet(M)	scpB_lmb	Phages
NNP010101_19	NNP010101.fasta	SAMEA110158628	Vietnam	Dong Thap	Tilapia (Oreochromis sp.)	Exophtalmosis (popeye), meningitis, aberrant swimming	2019	III-4;III-1	III	283	283	1	0	GBSInt1;GBSInt7
NNP010102_19	NNP010102.fasta	SAMEA112769110	Vietnam	Dong Thap	Tilapia (Oreochromis sp.)	Exophtalmosis (popeye), meningitis, aberrant swimming	2019	III-4;III-1	III	283	283	1	0
NNP010103_19	NNP010103.fasta	SAMEA112769111	Vietnam	Dong Thap	Tilapia (Oreochromis sp.)	Exophtalmosis (popeye), meningitis, aberrant swimming	2019	III-4;III-1	III	283	283	1	0	GBSInt1;GBSInt7
NNP010104_19	NNP010104.fasta	SAMEA112769112	Vietnam	Dong Thap	Tilapia (Oreochromis sp.)	Exophtalmosis (popeye), meningitis, aberrant swimming	2019	III-4;III-1	III	283	283	1	0
NNP010105_19	NNP010105.fasta	SAMEA112769113	Vietnam	Dong Thap	Tilapia (Oreochromis sp.)	Exophtalmosis (popeye), meningitis, aberrant swimming	2019	III-4;III-1	III	283	283	1	0
NNP010201_19	NNP010201.fasta	SAMEA110158629	Vietnam	Dong Thap	Tilapia (Oreochromis sp.)	Exophtalmosis (popeye), meningitis, aberrant swimming	2019	III-4;III-1	III	283	283	1	0	GBSInt1;GBSInt7
NNP010202_19	NNP010202.fasta	SAMEA112769114	Vietnam	Dong Thap	Tilapia (Oreochromis sp.)	Exophtalmosis (popeye), meningitis, aberrant swimming	2019	III-4;III-1	III	283	283	1	0	GBSInt1;GBSInt7
NNP010203_19	NNP010203.fasta	SAMEA112769115	Vietnam	Dong Thap	Tilapia (Oreochromis sp.)	Exophtalmosis (popeye), meningitis, aberrant swimming	2019	III-4;III-1	III	283	283	1	0
NNP010204_19	NNP010204.fasta	SAMEA112769116	Vietnam	Dong Thap	Tilapia (Oreochromis sp.)	Exophtalmosis (popeye), meningitis, aberrant swimming	2019	III-4;III-1	III	283	283	1	0
NNP010205_19	NNP010205.fasta	SAMEA112769117	Vietnam	Dong Thap	Tilapia (Oreochromis sp.)	Exophtalmosis (popeye), meningitis, aberrant swimming	2019	III-4;III-1	III	283	283	1	0	GBSInt1;GBSInt7
NNP020101_19	NNP020101.fasta	SAMEA110158630	Vietnam	An Giang	Tilapia (Oreochromis sp.)	Exophtalmosis (popeye), meningitis, aberrant swimming	2019	III-4;III-1	III	283	283	1	0
NNP020102_19	NNP020102.fasta	SAMEA112769118	Vietnam	An Giang	Tilapia (Oreochromis sp.)	Exophtalmosis (popeye), meningitis, aberrant swimming	2019	III-4;III-1	III	283	283	1	0
NNP020103_19	NNP020103.fasta	SAMEA112769119	Vietnam	An Giang	Tilapia (Oreochromis sp.)	Exophtalmosis (popeye), meningitis, aberrant swimming	2019	III-4;III-1	III	283	283	1	0
NNP020104_19	NNP020104.fasta	SAMEA112769120	Vietnam	An Giang	Tilapia (Oreochromis sp.)	Exophtalmosis (popeye), meningitis, aberrant swimming	2019	III-4;III-1	III	283	283	1	0
NNP020105_19	NNP020105.fasta	SAMEA112769121	Vietnam	An Giang	Tilapia (Oreochromis sp.)	Exophtalmosis (popeye), meningitis, aberrant swimming	2019	III-4;III-1	III	283	283	1	0	GBSInt1;GBSInt7
NNP020201_19	NNP020201.fasta	SAMEA110158631	Vietnam	An Giang	Tilapia (Oreochromis sp.)	Exophtalmosis (popeye), meningitis, aberrant swimming	2019	III-4;III-1	III	283	283	1	0
NNP020202_19	NNP020202.fasta	SAMEA112769122	Vietnam	An Giang	Tilapia (Oreochromis sp.)	Exophtalmosis (popeye), meningitis, aberrant swimming	2019	III-4;III-1	III	283	283	1	0
NNP020203_19	NNP020203.fasta	SAMEA112769123	Vietnam	An Giang	Tilapia (Oreochromis sp.)	Exophtalmosis (popeye), meningitis, aberrant swimming	2019	III-4;III-1	III	283	283	1	0
NNP020204_19	NNP020204.fasta	SAMEA112769124	Vietnam	An Giang	Tilapia (Oreochromis sp.)	Exophtalmosis (popeye), meningitis, aberrant swimming	2019	III-4;III-1	III	283	283	1	0
NNP020205_19	NNP020205.fasta	SAMEA112769125	Vietnam	An Giang	Tilapia (Oreochromis sp.)	Exophtalmosis (popeye), meningitis, aberrant swimming	2019	III-4;III-1	III	283	283	1	0
NNP030101_19	NNP030101.fasta	SAMEA110158632	Vietnam	Can Tho	Tilapia (Oreochromis sp.)	Exophtalmosis (popeye), meningitis, aberrant swimming	2019	III-4;III-1	III	283	283	1	0
NNP030102_19	NNP030102.fasta	SAMEA112769126	Vietnam	Can Tho	Tilapia (Oreochromis sp.)	Exophtalmosis (popeye), meningitis, aberrant swimming	2019	III-4;III-1	III	283	283	1	0	GBSInt1;GBSInt7
NNP030103_19	NNP030103.fasta	SAMEA112769127	Vietnam	Can Tho	Tilapia (Oreochromis sp.)	Exophtalmosis (popeye), meningitis, aberrant swimming	2019	III-4;III-1	III	283	283	1	0
NNP030104_19	NNP030104.fasta	SAMEA112769128	Vietnam	Can Tho	Tilapia (Oreochromis sp.)	Exophtalmosis (popeye), meningitis, aberrant swimming	2019	III-4;III-1	III	283	283	1	0
NNP030105_19	NNP030105.fasta	SAMEA112769129	Vietnam	Can Tho	Tilapia (Oreochromis sp.)	Exophtalmosis (popeye), meningitis, aberrant swimming	2019	III-4;III-1	III	283	283	1	0
NNP030106_19	NNP030106.fasta	SAMEA112769130	Vietnam	Can Tho	Tilapia (Oreochromis sp.)	Exophtalmosis (popeye), meningitis, aberrant swimming	2019	III-4;III-1	III	283	283	1	0
NNP030107_19	NNP030107.fasta	SAMEA112769131	Vietnam	Can Tho	Tilapia (Oreochromis sp.)	Exophtalmosis (popeye), meningitis, aberrant swimming	2019	III-4;III-1	III	283	283	1	0
NNP030108_19	NNP030108.fasta	SAMEA112769132	Vietnam	Can Tho	Tilapia (Oreochromis sp.)	Exophtalmosis (popeye), meningitis, aberrant swimming	2019	III-4;III-1	III	283	283	1	0
NNP030109_19	NNP030109.fasta	SAMEA112769133	Vietnam	Can Tho	Tilapia (Oreochromis sp.)	Exophtalmosis (popeye), meningitis, aberrant swimming	2019	III-4;III-1	III	283	283	1	0
NNP030110_19	NNP030110.fasta	SAMEA112769134	Vietnam	Can Tho	Tilapia (Oreochromis sp.)	Exophtalmosis (popeye), meningitis, aberrant swimming	2019	III-4;III-1	III	283	283	1	0
NNP040102_19	NNP040102.fasta	SAMEA110158633	Vietnam	Thua Thien Hue	Tilapia (Oreochromis sp.)	Exophtalmosis (popeye), meningitis, aberrant swimming	2019	Ib	Ib	552	1395	0	0
NNP040104_19	NNP040104.fasta	SAMEA112769135	Vietnam	Thua Thien Hue	Tilapia (Oreochromis sp.)	Exophtalmosis (popeye), meningitis, aberrant swimming	2019	Ib	Ib	552	1395	0	0
NNP020203_18	WSB3229.fasta	SAMEA110158635	Vietnam	An Giang	Tilapia (Oreochromis sp.)	Exophtalmosis (popeye), meningitis, aberrant swimming	2018	III-4;III-1	III	283	283	1	0
NNP020207_18	WSB3230.fasta	SAMEA112769139	Vietnam	An Giang	Tilapia (Oreochromis sp.)	Exophtalmosis (popeye), meningitis, aberrant swimming	2018	III-4;III-1	III	283	283	1	0
NNP020208_18	WSB3231.fasta	SAMEA112769140	Vietnam	An Giang	Tilapia (Oreochromis sp.)	Exophtalmosis (popeye), meningitis, aberrant swimming	2018	III-4;III-1	III	283	283	1	0
NNP020101_18	WSB3232.fasta	SAMEA112769141	Vietnam	An Giang	Tilapia (Oreochromis sp.)	Exophtalmosis (popeye), meningitis, aberrant swimming	2018	III-4;III-1	III	283	283	1	0
NNP020202_18	WSB3233.fasta	SAMEA112769142	Vietnam	An Giang	Tilapia (Oreochromis sp.)	Exophtalmosis (popeye), meningitis, aberrant swimming	2018	III-4;III-1	III	283	283	1	0
NNP020201_18	WSB3234.fasta	SAMEA112769143	Vietnam	An Giang	Tilapia (Oreochromis sp.)	Exophtalmosis (popeye), meningitis, aberrant swimming	2018	III-4;III-1	III	283	283	1	0
NNP040101_18	WSB3235.fasta	SAMEA110158636	Vietnam	Thua Thien Hue	Tilapia (Oreochromis sp.)	Exophtalmosis (popeye), meningitis, aberrant swimming	2018	Ib	Ib	552	1395	0	0
NNP020104_18	WSB3236.fasta	SAMEA110158637	Vietnam	An Giang	Tilapia (Oreochromis sp.)	Exophtalmosis (popeye), meningitis, aberrant swimming	2018	Ia	Ia	7	7	0	0
NNP030103_18	WSB3238.fasta	SAMEA112769145	Vietnam	Can Tho	Tilapia (Oreochromis sp.)	Exophtalmosis (popeye), meningitis, aberrant swimming	2018	III-4;III-1	III	283	283	1	0
NNP010301_18	WSB3239.fasta	SAMEA112769146	Vietnam	Dong Thap	Tilapia (Oreochromis sp.)	Exophtalmosis (popeye), meningitis, aberrant swimming	2018	Ia	Ia	7	7	0	0
NNP010202_18	WSB3240.fasta	SAMEA112769147	Vietnam	Dong Thap	Tilapia (Oreochromis sp.)	Exophtalmosis (popeye), meningitis, aberrant swimming	2018	III-4;III-1	III	283	283	1	0
MUVS_St1	WSB3339.fasta	SAMEA110158638	Thailand	Bangkok	Red tilapia (Oreochromis niloticus x Oreochromis mossambicus)	Exophtalmosis (popeye), meningitis, aberrant swimming	2016	Ia	Ia	7	7	0	0
MUVS_St2	WSB3340.fasta	SAMEA110158639	Thailand	Bangkok	Red tilapia (Oreochromis niloticus x Oreochromis mossambicus)	Exophtalmosis (popeye), meningitis, aberrant swimming	2016	III-4;III-1	III	283	283	0	1	GBSInt1;GBSInt7
MUVS_S001	WSB3341.fasta	SAMEA110158640	Thailand	Prachin Buri	Red tilapia (Oreochromis niloticus x Oreochromis mossambicus)	Exophtalmosis (popeye), meningitis, aberrant swimming	2016	III-4;III-1	III	283	283	0	0	GBSInt1;GBSInt6.1
MUVS_S002	WSB3342.fasta	SAMEA110158641	Thailand	Prachin Buri	Red tilapia (Oreochromis niloticus x Oreochromis mossambicus)	Exophtalmosis (popeye), meningitis, aberrant swimming	2016	III-4;III-1	III	283	283	0	0	GBSInt1;GBSInt6.1
MUVS_Gr.D	WSB3343.fasta	SAMEA112769148	Thailand	Suphan Buri	Chinese edible frog (Hoplobatrachus rugulosus)	Necrotizing ulcerative pododermatitis, corneal opacity, reddening of the skin of ventral and hind limbs, oedema of the whole body	2018	III-4;III-1	III	283	283	0	1	GBSInt1;GBSInt7
MUVS_SDF	WSB3344.fasta	SAMEA110158642	Thailand	Bangkok	Nile tilapia (Oreochromis niloticus)	Exophtalmosis (popeye), meningitis, aberrant swimming	2018	III-4;III-1	III	283	283	0	1	GBSInt1;GBSInt7
MUVS_S1	WSB3345.fasta	SAMEA110158643	Thailand	Bangkok	Nile tilapia (Oreochromis niloticus)	Exophtalmosis (popeye), meningitis, aberrant swimming	2013	Ia	Ia	7	7	0	0
MUVS_S2	WSB3346.fasta	SAMEA110158644	Thailand	Bangkok	Red tilapia (Oreochromis niloticus x Oreochromis mossambicus)	Exophtalmosis (popeye), meningitis, aberrant swimming	2012	VII;Ia	VII;Ia	7	7	1	1	GBSInt3
MUVS_S3	WSB3347.fasta	SAMEA110158645	Thailand	Bangkok	Nile tilapia (Oreochromis niloticus)	Exophtalmosis (popeye), meningitis, aberrant swimming	2013	Ia	Ia	7	7	0	0
MUVS_S4	WSB3348.fasta	SAMEA110158646	Thailand	Bangkok	Red tilapia (Oreochromis niloticus x Oreochromis mossambicus)	Exophtalmosis (popeye), meningitis, aberrant swimming	2013	III-4;III-1	III	283	283	0	1	GBSInt1;GBSInt7
MUVS_S5	WSB3349.fasta	SAMEA110158647	Thailand	Bangkok	Red tilapia (Oreochromis niloticus x Oreochromis mossambicus)	Exophtalmosis (popeye), meningitis, aberrant swimming	2013	III-4;III-1	III	283	283	0	1	GBSInt1;GBSInt7
MUVS_S6	WSB3350.fasta	SAMEA110158648	Thailand	Bangkok	Nile tilapia (Oreochromis niloticus)	Exophtalmosis (popeye), meningitis, aberrant swimming	2013	III-4;III-1	III	283	283	0	1	GBSInt1;GBSInt7
MUVS_S7	WSB3351.fasta	SAMEA110158649	Thailand	Bangkok	Red tilapia (Oreochromis niloticus x Oreochromis mossambicus)	Exophtalmosis (popeye), meningitis, aberrant swimming	2013	III-4;III-1	III	283	283	0	1	GBSInt1;GBSInt7
MUVS_S8	WSB3352.fasta	SAMEA110158650	Thailand	Chon Buri	Nile tilapia (Oreochromis niloticus)	Exophtalmosis (popeye), meningitis, aberrant swimming	2011	Ia	Ia	7	7	0	0
MUVS_S9	WSB3353.fasta	SAMEA110158651	Thailand	Chon Buri	Nile tilapia (Oreochromis niloticus)	Exophtalmosis (popeye), meningitis, aberrant swimming	2011	III-4;III-1	III	283	283	0	1	GBSInt1;GBSInt7
MUVS_S10	WSB3354.fasta	SAMEA110158652	Thailand	Bangkok	Nile tilapia (Oreochromis niloticus)	Exophtalmosis (popeye), meningitis, aberrant swimming	2012	Ia	Ia	7	7	0	0
MUVS_S11	WSB3355.fasta	SAMEA110158653	Thailand	Bangkok	Nile tilapia (Oreochromis niloticus)	Exophtalmosis (popeye), meningitis, aberrant swimming	2012	Ia	Ia	7	7	0	0
MUVS_S12	WSB3356.fasta	SAMEA112769149	Thailand	Nonthaburi	Chinese edible frog (Hoplobatrachus rugulosus)	Necrotizing ulcerative pododermatitis, corneal opacity, reddening of the skin of ventral and hind limbs, oedema of the whole body	2007	Ia;III-4	Ia	7	7	1	0
MUVS_S13	WSB3357.fasta	SAMEA110158654	Thailand	Saraburi	Red tilapia (Oreochromis niloticus x Oreochromis mossambicus)	Exophtalmosis (popeye), meningitis, aberrant swimming	2007	Ia	Ia	7	7	0	0	GBSInt1;GBSInt7
MUVS_S14	WSB3358.fasta	SAMEA110158655	Thailand	Pathum Thani	Nile tilapia (Oreochromis niloticus)	Exophtalmosis (popeye), meningitis, aberrant swimming	2008	Ia	Ia	7	7	0	0
MUVS_S15	WSB3359.fasta	SAMEA110158656	Thailand	Nakhon Sawan	Red tilapia (Oreochromis niloticus x Oreochromis mossambicus)	Exophtalmosis (popeye), meningitis, aberrant swimming	2008	III-4;III-1	III	283	283	0	1	GBSInt1;GBSInt7
MUVS_S16	WSB3360.fasta	SAMEA110158657	Thailand	Suphan Buri	Red Tilapia (Oreochromis niloticus x Oreochromis mossambicus)	Exophtalmosis (popeye), meningitis, aberrant swimming	2008	Ia	Ia	7	7	0	0
MUVS_S17	WSB3361.fasta	SAMEA110158658	Thailand	Chachoengsao	Red tilapia (Oreochromis niloticus x Oreochromis mossambicus)	Exophtalmosis (popeye), meningitis, aberrant swimming	2006	Ia	Ia	7	500	0	0
MUVS_S19	WSB3362.fasta	SAMEA110158659	Thailand	Kanchanaburi	Nile tilapia (Oreochromis niloticus)	Exophtalmosis (popeye), meningitis, aberrant swimming	2006	Ia	Ia	7	7	0	0
MUVS_S20	WSB3363.fasta	SAMEA110158660	Thailand	Ratchaburi	Nile tilapia (Oreochromis niloticus)	Exophtalmosis (popeye), meningitis, aberrant swimming	2006	III-4;III-1	III	283	283	0	0	GBSInt1;GBSInt7
MUVS_S21	WSB3364.fasta	SAMEA110158661	Thailand	Prachin Buri	Red tilapia (Oreochromis niloticus x Oreochromis mossambicus)	Exophtalmosis (popeye), meningitis, aberrant swimming	2007	Ia	Ia	7	7	0	0
MUVS_S22	WSB3365.fasta	SAMEA110158662	Thailand	Saraburi	Red tilapia (Oreochromis niloticus x Oreochromis mossambicus)	Exophtalmosis (popeye), meningitis, aberrant swimming	2007	Ia	Ia	7	7	0	0
MUVS_S23	WSB3366.fasta	SAMEA110158663	Thailand	Pathum Thani	Red tilapia (Oreochromis niloticus x Oreochromis mossambicus)	Exophtalmosis (popeye), meningitis, aberrant swimming	2007	Ia	Ia	7	7	0	0
MUVS_S24	WSB3367.fasta	SAMEA110158664	Thailand	Samut Prakan	Nile tilapia (Oreochromis niloticus)	Exophtalmosis (popeye), meningitis, aberrant swimming	2007	Ia	Ia	7	7	0	0
MUVS_S25	WSB3368.fasta	SAMEA110158665	Thailand	Samut Prakan	Nile tilapia (Oreochromis niloticus)	Exophtalmosis (popeye), meningitis, aberrant swimming	2007	III-4;III-1	III	283	283	0	1	GBSInt1;GBSInt7
MUVS_S26	WSB3369.fasta	SAMEA110158666	Thailand	Bangkok	Mekong giant catfish (Pangasianodon gigas)	Exophtalmosis (popeye), meningitis, aberrant swimming	2019	III-4;III-1	III	283	283	0	1	GBSInt1;GBSInt7
MUVS_SNP1	WSB3370.fasta	SAMEA110158667	Thailand	Chachoengsao	Giant sea perch (Lates calcarifer)	Exophtalmosis (popeye), meningitis, aberrant swimming	2019	III-4;III-1	III	283	283	0	0	GBSInt1;GBSInt7
MUVS_SNP2	WSB3371.fasta	SAMEA110158668	Thailand	Samut Sakhon	Giant sea perch (Lates calcarifer)	Exophtalmosis (popeye), meningitis, aberrant swimming	2019	Ia	Ia	7	7	0	0	GBSInt1;GBSInt7
MUVS_SNP3	WSB3372.fasta	SAMEA110158669	Thailand	Samut Sakhon	Giant sea perch (Lates calcarifer)	Exophtalmosis (popeye), meningitis, aberrant swimming	2019	Ia	Ia	7	7	0	0
MUVS_SRT	WSB3373.fasta	SAMEA110158670	Thailand	Prachin Buri	Red tilapia (Oreochromis niloticus x Oreochromis mossambicus)	Exophtalmosis (popeye), meningitis, aberrant swimming	2019	III-4;III-1	III	283	283	0	1	GBSInt1;GBSInt7
